# Supplementary material for: Chitosan as a Bio-Based Ligand for the Production of Hydrogenation Catalysts
Source: Molecules. 2024 May 1;29(9):2083. doi: 10.3390/molecules29092083 (PMC11085195; doi:10.3390/molecules29092083)
Supplement: Supplementary file 1 [file molecules-29-02083-s001.zip]

Archive with 1 entries (1 files):
- molecules-2960727-supplementary.pdf
